# Supplementary material for: Characterization of a Preclinical In Vitro Model Derived from a SMARCA4-Mutated Sinonasal Teratocarcinosarcoma
Source: Cells. 2023 Dec 30;13(1):81. doi: 10.3390/cells13010081 (PMC10778008; doi:10.3390/cells13010081)
Supplement: Supplementary file 1 [file cells-13-00081-s001.zip]

Archive with 1 entries (1 files):
- cells-2770860-supplementary.pdf
